# Supplementary material for: Transcriptome divergence between developmental senescence and premature senescence in Nicotiana tabacum L
Source: Sci Rep. 2020 Nov 25;10:20556. doi: 10.1038/s41598-020-77395-2 (PMC7688636; doi:10.1038/s41598-020-77395-2)
Supplement: Supplementary file 3 — Supplementary Table S1. [file 41598_2020_77395_MOESM3_ESM.xlsx]

## Sheet: Sheet1
Summary of Developmental Senescence Sequencing Data
Sample name	Raw reads(Mb)	Clean reads(Mb)	Clean bases(G)	Error rate(%)	Q20(%)	Q30(%)	GC content(%)	Total mapped	Multiple mapped	Uniquely mapped
LM1	81.1482	78.5585	12.36	0.06	97.37	92.8	43.415	0.8669	0.0217	0.8452
LM2	93.6869	90.7072	14.26	0.06	97.46	92.96	43.035	0.674	0.0163	0.6577
LM3	88.7324	86.0504	13.54	0.06	97.36	92.775	43.175	0.8756	0.0205	0.8551
ES1	61.6623	59.6973	9.38	0.06	97.56	93.175	42.985	0.6903	0.017	0.6732
ES2	93.244	90.3509	14.22	0.06	97.41	92.855	43.07	0.87	0.0215	0.8486
ES3	51.5507	49.8128	7.84	0.06	97.15	92.28	43.095	0.8652	0.0194	0.8458
LS1	62.8996	60.2813	9.48	0.06	97.28	92.53	43.36	0.8693	0.0239	0.8454
LS2	51.024	49.5418	7.8	0.06	97.5	93.03	43.165	0.8861	0.0203	0.8659
LS3	49.3178	47.6384	7.5	0.06	96.99	91.675	43.245	0.8272	0.0209	0.8063
Summary of Premature Senescence Sequencing Data
Sample name	Raw reads(Mb)	Clean reads(Mb)	Clean bases(G)	Error rate(%)	Q20(%)	Q30(%)	GC content(%)	Total mapped	Multiple mapped	Uniquely mapped
M1	56.0887	54.6234	8.59G	0.01	97.51	93.72	42.8	0.9468	0.0228	0.924
M2	63.3555	61.431	9.66G	0.01	97.43	93.47	43.08	0.947	0.0245	0.9225
M3	61.4464	59.8853	9.42G	0.01	97.59	93.88	43.08	0.9494	0.0241	0.9253
EA1	66.3025	64.2498	10.11G	0.02	96.92	92.45	42.77	0.7657	0.0196	0.7461
EA2	58.2182	56.7678	8.93G	0.01	97.49	93.69	42.62	0.9475	0.0241	0.9234
EA3	56.4925	55.0262	8.65G	0.01	97.55	93.81	42.85	0.8651	0.0217	0.8434
LA1	51.078	49.7384	7.82G	0.01	97.57	93.81	42.82	0.8396	0.0219	0.8176
LA2	53.7266	52.1108	8.2G	0.01	97.47	93.56	42.75	0.709	0.0169	0.6922
LA3	56.6041	55.0759	8.66G	0.01	97.64	94	42.69	0.7594	0.0182	0.7412
