# Supplementary material for: Transcriptome divergence between developmental senescence and premature senescence in Nicotiana tabacum L
Source: Sci Rep. 2020 Nov 25;10:20556. doi: 10.1038/s41598-020-77395-2 (PMC7688636; doi:10.1038/s41598-020-77395-2)
Supplement: Supplementary file 4 — Supplementary Table S2. [file 41598_2020_77395_MOESM4_ESM.xlsx]

## Sheet: ESvsLM_LSvsLM in DS
gene_74126
Novel02741
gene_37099
Novel02305
gene_71879
gene_24848
gene_81566
Novel01032
Novel01966
gene_14713
gene_71064
gene_14723
Novel01142
Novel00565
gene_43566
gene_6132
gene_7898
Novel02090
gene_4627
gene_64575
Novel00854
gene_36414
gene_32
gene_22129
gene_16554
gene_66229
gene_38892
gene_35518
gene_23897
gene_79675
gene_74223
Novel01630
gene_27661
gene_42660
gene_14071
gene_80075
Novel00527
gene_72636
Novel01646
Novel02473
gene_77930
gene_69490
Novel02429
Novel01208
gene_23948
Novel01023
Novel01513
gene_37209
gene_20264
gene_74805
gene_20407
gene_72440
gene_8764
gene_22686
gene_16521
gene_49517
gene_13543
gene_16490
gene_16569
gene_58909
Novel01139
Novel00419
gene_44110
gene_64743
gene_29326
gene_12702
Novel00214
gene_68812
gene_35840
gene_80575
Novel01295
Novel02474
Novel02575
gene_11180
gene_37411
gene_57836
gene_23695
gene_6567
gene_74692
gene_28993
Novel02156
gene_14545
gene_40085
gene_85413
gene_22571
gene_45067
Novel02381
Novel00322
gene_21565
gene_17330
gene_42843
gene_28550
gene_30189
gene_14687
gene_4616
gene_52587
Novel02824
gene_38946
gene_23987
Novel02044
gene_12394
gene_38178
gene_64747
Novel02825
gene_43568
gene_2821
gene_76666
gene_35573
gene_26509
Novel00725
gene_51071
Novel01806
gene_21348
Novel02817
Novel00153
gene_32906
gene_14468
gene_26800
gene_78620
gene_51064
Novel02730
gene_78573
gene_36970
gene_14377
gene_99
gene_22872
gene_68683
gene_31026
gene_270
gene_1206
gene_32075
gene_78609
Novel00944
Novel02635
gene_14150
gene_10087
gene_81356
Novel01855
gene_47274
gene_51801
gene_78071
gene_62465
gene_71163
gene_10135
Novel01402
Novel02329
gene_28534
gene_13251
gene_3798
gene_29808
gene_3948
gene_7485
gene_66951
Novel02279
Novel00038
gene_64339
gene_62703
gene_78421
gene_47757
gene_77328
gene_28533
gene_72530
Novel02617
gene_63973
gene_28135
gene_20872
gene_64739
gene_27190
gene_31290
gene_77325
gene_19688
gene_39685
gene_59207
gene_34041
gene_2123
gene_8958
gene_44237
gene_81424
gene_59213
Novel02499
gene_14850
gene_64082
Novel02102
gene_79284
gene_80047
gene_33953
Novel02374
gene_38573
gene_83840
gene_41430
gene_58213
gene_48124
gene_69126
gene_18314
gene_85126
gene_42016
gene_81725
gene_25945
gene_75158
gene_38774
gene_57109
Novel02244
gene_38056
gene_15319
gene_20461
Novel00015
Novel01839
gene_10321
gene_38251
Novel01354
gene_74490
gene_32405
Novel00615
gene_67328
gene_47820
Novel01675
gene_32023
gene_78334
Novel01314
gene_81345
gene_78011
gene_13913
gene_64772
gene_28327
Novel01755
gene_21038
gene_7565
gene_20118
gene_59019
gene_35609
gene_42851
gene_22202
gene_60906
gene_57326
gene_42505
Novel00186
gene_12498
gene_12445
Novel00490
gene_76548
gene_30345
gene_58488
gene_28482
gene_7222
gene_40172
gene_9956
gene_57120
gene_17303
gene_604
gene_34690
gene_30552
Novel01317
gene_30238
gene_39695
gene_25641
gene_50297
Novel02677
Novel00264
gene_54134
Novel00804
gene_5249
gene_21489
gene_27274
gene_9498
gene_70102
gene_23889
gene_68209
Novel00251
gene_7364
gene_24564
gene_40315
gene_71083
gene_28594
gene_27347
gene_38958
Novel02484
gene_57955
gene_4399
gene_25657
Novel02767
Novel02641
gene_66117
gene_70894
gene_6427
gene_57412
gene_24240
gene_40331
Novel00884
Novel00137
gene_1628
gene_56350
gene_39982
Novel01536
gene_29603
gene_4398
gene_72119
gene_24472
Novel01334
gene_24829
gene_32354
Novel01823
gene_66084
gene_22604
Novel02157
gene_30946
Novel01362
gene_42428
gene_23332
gene_36418
gene_76369
gene_22524
gene_82020
gene_2750
gene_10191
Novel01864
gene_36135
gene_9728
gene_12637
gene_52236
gene_81271
gene_79319
gene_67069
Novel01058
gene_49565
gene_65646
gene_34973
gene_46309
gene_70628
gene_1274
gene_35863
gene_35831
gene_7365
gene_42262
gene_56460
gene_45098
gene_61433
gene_61457
Novel01300
gene_54935
gene_61294
gene_68154
gene_81828
gene_2681
Novel00896
Novel02662
gene_16463
gene_66796
gene_58212
gene_53304
gene_59253
gene_36627
gene_57668
gene_34916
Novel01383
gene_79370
gene_40268
gene_13624
gene_61987
gene_30589
gene_29252
gene_4388
gene_6
gene_19924
gene_9821
Novel02014
gene_2314
gene_11436
gene_38733
gene_35156
gene_33108
gene_32632
gene_25161
gene_49054
gene_34424
gene_64373
gene_54457
gene_66313
gene_37469
gene_26067
gene_56617
gene_33653
gene_84044
gene_44075
gene_47807
Novel00201
gene_6884
gene_55637
gene_23138
gene_71971
gene_3357
gene_84011
gene_8239
gene_38969
gene_59648
gene_43322
gene_23451
gene_21349
gene_83544
gene_43572
gene_28624
gene_10759
gene_40412
gene_46315
gene_52038
gene_78963
gene_4714
gene_8661
gene_79359
gene_38776
gene_63503
gene_24107
gene_21223
gene_37470
gene_39436
gene_75372
gene_24561
gene_15270
gene_60494
gene_35846
gene_46429
gene_76631
gene_4628
gene_27426
Novel00156
gene_10373
gene_25250
gene_67327
gene_23549
gene_53011
gene_16243
gene_35569
gene_72382
gene_4619
gene_32210
gene_37824
gene_81587
gene_29464
gene_23804
gene_60589
gene_79246
gene_4061
gene_13112
gene_74079
gene_20136
Novel00581
gene_6771
gene_51135
gene_62073
gene_6434
gene_4956
gene_18654
gene_1443
gene_10231
gene_75163
gene_14355
gene_66377
gene_20881
gene_49645
gene_63993
gene_41803
gene_26920
gene_58816
gene_30604
gene_76120
gene_58815
gene_8765
gene_61506
gene_19925
gene_20673
gene_26054
gene_56858
gene_15871
gene_111
gene_45260
gene_22075
gene_16522
gene_52858
gene_26807
gene_6185
gene_10918
gene_5318
Novel00548
gene_20276
gene_1913
gene_66980
gene_14104
gene_16447
gene_44740
gene_56007
Novel02619
Novel02111
gene_38086
gene_56649
gene_32121
gene_20956
gene_26976
gene_50558
gene_67127
gene_69048
gene_66708
gene_13572
gene_64143
gene_43737
gene_16409
Novel02616
gene_16653
gene_4703
gene_55610
gene_7655
gene_15864
gene_59288
gene_47552
gene_30493
gene_5306
gene_56983
gene_37947
gene_24665
gene_6761
gene_22115
gene_34443
gene_78758
gene_18672
gene_44934
gene_55972
gene_41053
gene_55772
gene_55891
gene_21257
Novel01650
gene_18731
gene_43551
gene_62560
gene_7734
gene_53595
gene_44670
gene_20421
gene_18562
gene_12429
gene_84927
gene_63117
gene_4073
gene_9793
gene_1184
Novel00654
gene_20300
gene_84570
gene_52370
gene_12310
gene_78072
Novel00453
gene_83474
Novel02695
gene_35519
gene_13093
Novel02574
gene_40873
gene_85215
gene_23508
gene_67663
gene_2506
gene_34113
gene_68529
gene_82025
gene_28723
gene_77573
gene_16491
Novel00885
gene_21746
gene_60271
gene_39696
gene_2941
gene_64931
gene_33978
gene_22471
gene_31246
gene_70806
gene_57489
gene_62310
gene_38588
gene_58495
gene_34789
gene_56479
gene_63582
gene_40487
gene_37417
gene_20929
gene_65270
Novel00194
gene_61699
gene_79713
gene_39498
gene_80946
gene_82594
gene_78504
gene_20242
gene_36224
gene_73491
Novel00590
gene_45391
gene_43612
gene_73505
gene_65415
gene_42748
gene_33744
gene_1572
gene_51998
gene_18838
gene_61337
gene_41946
gene_74567
gene_77298
gene_67438
Novel01763
gene_58496
gene_32224
Novel00850
gene_75653
gene_48749
gene_33107
gene_11354
gene_45858
gene_19092
gene_34117
gene_48546
gene_63065
gene_38748
gene_27200
gene_59434
gene_45616
gene_35862
gene_54948
gene_12252
gene_72443
gene_55571
gene_70107
gene_81320
gene_77300
gene_228
gene_32076
gene_77535
gene_76007
gene_75695
gene_50845
Novel02128
gene_68144
gene_58673
gene_15825
gene_13414
gene_77723
gene_69894
gene_75456
Novel02144
gene_83032
gene_68531
gene_21678
gene_41488
gene_72137
gene_54774
gene_51850
gene_11767
gene_83039
gene_69686
gene_60740
gene_32763
gene_44263
gene_30863
gene_59694
gene_80109
gene_38513
gene_26752
gene_71627
gene_60848
gene_85112
gene_63752
gene_44430
gene_55311
gene_27839
gene_45171
gene_11161
gene_84782
gene_18301
gene_73919
gene_77992
gene_2170
gene_25408
gene_79313
Novel00368
gene_81719
gene_82189
gene_24727
gene_83024
gene_44482
gene_45539
gene_43995
gene_61430
gene_40549
gene_41186
gene_18724
gene_63797
gene_36396
gene_19540
gene_81222
gene_31669
gene_56907
gene_59446
Novel01899
gene_47769
gene_3668
gene_23762
Novel00289
gene_8353
gene_36743
gene_54714
gene_40752
gene_29213
gene_64139
Novel01128
gene_65120
gene_9411
gene_63953
gene_15968
gene_37164
gene_13696
gene_6279
gene_58296
gene_67694
gene_71865
gene_71929
gene_69795
gene_80940
gene_71663
gene_78016
gene_9137
gene_5022
gene_40197
gene_9681
gene_69659
gene_42403
gene_20346
gene_63794
gene_29434
gene_49387
gene_79029
gene_22128
gene_7947
gene_20757
gene_70344
gene_66113
Novel02147
gene_47107
gene_66194
Novel02400
gene_84785
gene_29349
gene_35281
gene_54651
gene_10021
gene_82719
gene_51362
gene_2722
gene_61428
gene_3233
gene_11712
Novel00455
gene_39145
gene_82311
gene_35559
gene_22545
gene_84097
gene_54396
gene_64248
gene_26186
gene_57229
gene_59414
gene_43854
gene_26180
gene_80675
gene_65918
gene_7500
gene_23528
gene_83023
gene_79585
gene_35389
gene_9668
gene_61724
gene_53571
gene_34335
gene_56048
gene_10364
gene_6602
gene_7859
gene_44593
gene_3097
gene_79578
gene_30005
gene_27676
gene_38477
gene_1903
gene_29073
gene_48974
Novel00747
gene_49444
gene_3082
gene_2809
gene_79750
gene_47784
gene_75071
gene_287
gene_59371
gene_51351
gene_11125
gene_82155
gene_22146
gene_58748
gene_47478
gene_64936
gene_69016
gene_72890
gene_36887
gene_83727
gene_32442
gene_18710
gene_6201
gene_79476
gene_55775
gene_67675
gene_64127
gene_59492
gene_4076
gene_29787
gene_78729
gene_20959
gene_27098
gene_62150
gene_83690
gene_15338
Novel01437
gene_78248
gene_41122
gene_22569
gene_72840
gene_15221
gene_85431
gene_28420
gene_76057
Novel02040
gene_49942
gene_26330
gene_46393
gene_8776
gene_23607
gene_43636
gene_11337
gene_64200
gene_80721
gene_63347
gene_26615
gene_2071
gene_18845
gene_49202
gene_8275
gene_808
gene_60901
gene_65187
gene_10989
gene_71965
gene_49015
gene_37501
gene_42245
gene_34177
gene_31971
gene_16712
gene_50177
gene_36588
gene_60334
gene_31917
gene_61374
gene_63743
gene_58519
gene_23947
gene_58292
gene_38607
gene_54222
gene_63444
gene_14856
gene_46553
gene_71073
gene_34048
gene_22323
gene_33868
gene_72345
gene_20708
gene_82226
gene_38686
gene_16857
gene_83238
gene_24246
gene_70924
gene_20352
gene_61357
gene_9531
gene_26967
gene_32736
Novel00608
gene_19456
gene_58320
gene_75446
Novel01193
gene_75564
gene_37517
gene_16665
gene_2710
gene_6077
gene_18091
gene_70171
gene_4273
gene_25056
gene_59587
gene_62532
gene_38684
gene_54228
gene_5037
gene_42246
gene_25961
gene_80846
Novel01446
gene_12819
gene_31973
gene_65545
Novel02629
gene_58463
gene_42109
gene_43688
gene_27774
gene_10881
gene_44155
gene_18121
gene_11976
gene_27985
gene_36222
gene_25333
gene_63161
gene_62863
gene_18030
gene_85394
gene_71537
gene_74785
Novel01474
gene_27660
gene_70233
gene_3704
gene_51217
gene_34077
gene_50528
gene_64709
gene_53123
gene_51218
gene_84473
gene_71153
gene_39479
gene_37497
gene_8834
gene_15339
gene_1139
gene_15225
gene_59493
gene_18680
gene_43359
gene_85096
gene_33766
Novel01318
gene_72291
gene_82120
gene_37598
gene_82676
gene_19760
gene_9314
gene_29069
gene_21129
gene_80731
gene_53134
gene_79921
gene_68735
gene_29849
Novel02314
gene_14359
gene_12962
gene_31992
gene_73109
gene_71905
gene_66081
gene_2372
gene_47810
gene_33772
gene_65172
gene_806
Novel01232
gene_73579
gene_33106
gene_13949
gene_84740
gene_13081
gene_16872
gene_82728
gene_25781
gene_14191
gene_22789
gene_29405
gene_64031
gene_30878
gene_37491
gene_56435
gene_44631
gene_62538
gene_55244
gene_12906
gene_69086
gene_6549
gene_8199
gene_29640
gene_81313
gene_73285
gene_84573
gene_7282
gene_77544
gene_26308
gene_6250
gene_45397
gene_29394
gene_69209
Novel00421
gene_26163
gene_39750
gene_16026
gene_78173
gene_4698
gene_56161
gene_8228
gene_34229
gene_1798
gene_3947
gene_20506
gene_36059
gene_2521
gene_35695
Novel01615
gene_81878
gene_30600
gene_29251
Novel02829
gene_39896
gene_8453
gene_42423
gene_81405
gene_67316
gene_32951
Novel00567
gene_66840
gene_60184
Novel01969
gene_211
gene_8922
Novel00859
gene_72834
gene_6361
gene_77768
Novel00746
gene_81929
gene_38320
Novel02016
gene_17131
gene_15486
gene_71334
gene_79089
gene_68375
gene_5648
Novel00510
gene_17092
gene_13662
gene_46560
gene_83447
gene_37772
Novel02600
gene_36213
gene_60149
gene_46836
gene_79776
gene_68066
gene_80751
gene_21046
gene_44436
gene_79823
gene_10308
gene_53328
gene_62325
gene_57755
gene_58011
gene_38482
gene_5523
Novel00472
gene_3321
gene_69156
gene_13744
gene_15216
gene_42345
gene_27549
gene_66093
gene_39038
gene_77844
gene_59214
gene_32032
gene_1077
gene_67934
gene_31106
gene_23937
gene_38837
gene_6846
gene_32225
gene_69218
gene_35537
gene_72150
gene_8509
Novel00562
Novel00779
gene_27231
gene_84026
gene_40081
gene_34203
Novel00633
gene_23656
Novel01144
gene_16089
gene_45506
gene_37306
gene_2708
Novel00543
gene_45075
Novel01378
gene_5091
gene_21735
gene_61994
Novel01973
gene_76205
gene_51164
gene_57599
Novel01559
gene_4411
gene_82522
gene_4036
gene_21354
gene_23364
gene_28671
Novel01119
gene_16838
gene_16097
gene_49606
gene_36604
gene_68499
gene_71145
Novel01220
gene_56047
gene_14765
gene_74927
gene_37684
gene_35241
gene_71144
gene_50811
Novel01488
gene_16920
gene_55923
gene_78673

## Sheet: MvsEA_MvsLA in PS
Novel01023
gene_30522
gene_46411
gene_26554
gene_81952
gene_84345
gene_28931
gene_78198
gene_25144
gene_44061
Novel02876
gene_52370
gene_27901
gene_44095
gene_74834
gene_53521
gene_38722
Novel00024
Novel00521
Novel01586
gene_83873
gene_1306
gene_43216
gene_13779
gene_1761
gene_41315
gene_9080
gene_47830
gene_45535
Novel01238
gene_3140
gene_3867
gene_6356
gene_6844
gene_3762
gene_73662
gene_50386
gene_14706
gene_1593
gene_19763
gene_9528
gene_39887
gene_27041
gene_431
gene_80576
gene_53217
gene_29187
gene_78287
gene_78464
gene_20684
Novel03394
gene_25574
gene_2150
gene_84219
gene_46691
gene_36135
gene_21349
gene_35410
gene_71657
gene_76480
gene_55386
gene_21801
gene_13217
gene_63065
gene_77845
gene_18349
gene_67966
gene_74958
gene_32285
gene_16294
gene_34552
gene_45465
gene_69860
gene_83413
gene_60846
gene_40190
gene_56873
gene_38348
gene_8942
gene_1725
gene_8990
gene_78446
gene_8980
gene_82512
gene_45388
gene_21457
gene_75034
gene_36428
gene_65248
gene_67193
gene_11274
gene_58315
gene_83483
gene_72469
gene_1453
Novel02866
gene_74522
gene_42954
gene_38605
gene_23292
gene_22088
gene_66255
gene_82898
gene_32174
gene_1312
gene_46883
gene_1084
gene_18815
gene_38084
gene_46119
gene_13066
gene_49155
gene_64717
gene_61832
gene_79200
gene_30870
gene_67725
gene_70080
gene_37917
gene_59571
gene_74984
Novel00460
gene_80885
gene_76968
gene_16560
gene_80047
gene_60513
gene_62659
gene_38364
gene_57629
gene_17167
gene_79081
gene_76919
gene_61004
gene_30437
gene_79750
gene_40096
Novel02439
gene_45361
gene_5918
gene_5823
gene_51104
Novel00032
gene_66054
gene_77523
gene_33981
gene_80644
gene_62299
gene_51767
gene_10087
Novel02830
gene_68650
gene_7195
gene_49643
gene_21577
Novel01406
gene_578
Novel02110
gene_63730
gene_64016
gene_79487
gene_84394
gene_64720
gene_11712
gene_38974
gene_13252
gene_71663
gene_79050
gene_13589
gene_2947
gene_9793
gene_31438
gene_57143
gene_71664
gene_7413
gene_31967
gene_71521
gene_84355
gene_61724
Novel00637
gene_58547
gene_39601
gene_63643
gene_51218
Novel00923
gene_34812
Novel00476
gene_50331
gene_71537
gene_21839
gene_26379
gene_19667
gene_1642
gene_35228
gene_78061
Novel00680
gene_9429
gene_43089
gene_77028
gene_26654
gene_54931
gene_51034
gene_68308
gene_72252
gene_16395
gene_59087
gene_22548
gene_58303
gene_38830
gene_78420
gene_75122
gene_28576
gene_23019
gene_78120
gene_61978
gene_20468
gene_73107
gene_78650
gene_80019
gene_14376
gene_33531
gene_61738
gene_80985
gene_35683
gene_9387
gene_3150
gene_24217
gene_18304
gene_12332
Novel02664
gene_10540
gene_85088
Novel00487
gene_18192
gene_45311
gene_27234
Novel02137
gene_15873
Novel02696
Novel01646
gene_33785
gene_4963
gene_45610
Novel01868
gene_20120
gene_26314
Novel00347
gene_15304
Novel02743
gene_19638
gene_31443
gene_14489
gene_69292
gene_64988
gene_30435
gene_27962
gene_25414
Novel00875
gene_28614
gene_34203
gene_55784
Novel00986
gene_68651
gene_38173
gene_21192
gene_20108
gene_70233
gene_36571
gene_37520
gene_16997
gene_13027
gene_14463
Novel00374
gene_69178
gene_14148
Novel01362
Novel02327
Novel00185
gene_9926
gene_72875
gene_76677
Novel01595
gene_77403
gene_16233
gene_45276
gene_725
gene_12557
gene_73841
Novel03206
gene_32470
gene_1798
gene_51960
gene_14321
gene_68391
gene_23257
gene_52222
gene_15254
gene_72610
gene_83336
gene_6635
gene_23064
gene_77040
gene_24692
gene_34671
gene_3531
gene_4215
gene_35772
gene_72023
gene_34238
