# Supplementary material for: Transcriptome divergence between developmental senescence and premature senescence in Nicotiana tabacum L
Source: Sci Rep. 2020 Nov 25;10:20556. doi: 10.1038/s41598-020-77395-2 (PMC7688636; doi:10.1038/s41598-020-77395-2)
Supplement: Supplementary file 5 — Supplementary Table S3. [file 41598_2020_77395_MOESM5_ESM.xlsx]

## Sheet: up KEGG pathways in PS
##Databases: KEGG PATHWAY
##Statistical test method: hypergeometric test / Fisher's exact test
##FDR correction method: Benjamini and Hochberg
#Term	Database	ID	Input number	Background number	P-Value	Corrected P-Value	Input	KEGG_ID/KO	Entrez_ID	Hyperlink
Folate biosynthesis	KEGG PATHWAY	sly00790	1	15	0.0247914	0.113348	gene_78287	sly:101267455|	101267455|	http://www.genome.jp/kegg-bin/show_pathway?sly00790/sly:101267455%09red
One carbon pool by folate	KEGG PATHWAY	sly00670	1	19	0.0308982	0.113348	gene_78287	sly:101267455|	101267455|	http://www.genome.jp/kegg-bin/show_pathway?sly00670/sly:101267455%09red
Cutin, suberine and wax biosynthesis	KEGG PATHWAY	sly00073	1	30	0.0475069	0.113348	gene_46691	sly:101252060|	101252060|	http://www.genome.jp/kegg-bin/show_pathway?sly00073/sly:101252060%09red
Histidine metabolism	KEGG PATHWAY	sly00340	1	31	0.0490034	0.113348	gene_6844	sly:778256|	778256|	http://www.genome.jp/kegg-bin/show_pathway?sly00340/sly:778256%09red
Ubiquinone and other terpenoid-quinone biosynthesis	KEGG PATHWAY	sly00130	1	38	0.0594173	0.113348	gene_47830	sly:101247015|	101247015|	http://www.genome.jp/kegg-bin/show_pathway?sly00130/sly:101247015%09red
Tyrosine metabolism	KEGG PATHWAY	sly00350	1	42	0.0653198	0.113348	gene_27901	sly:101261114|	101261114|	http://www.genome.jp/kegg-bin/show_pathway?sly00350/sly:101261114%09red
Fatty acid degradation	KEGG PATHWAY	sly00071	1	49	0.0755653	0.113348	gene_27901	sly:101261114|	101261114|	http://www.genome.jp/kegg-bin/show_pathway?sly00071/sly:101261114%09red
alpha-Linolenic acid metabolism	KEGG PATHWAY	sly00592	1	49	0.0755653	0.113348	gene_27901	sly:101261114|	101261114|	http://www.genome.jp/kegg-bin/show_pathway?sly00592/sly:101261114%09red
Pyrimidine metabolism	KEGG PATHWAY	sly00240	1	122	0.176297	0.211557	gene_78287	sly:101267455|	101267455|	http://www.genome.jp/kegg-bin/show_pathway?sly00240/sly:101267455%09red
Glycolysis / Gluconeogenesis	KEGG PATHWAY	sly00010	1	122	0.176297	0.211557	gene_27901	sly:101261114|	101261114|	http://www.genome.jp/kegg-bin/show_pathway?sly00010/sly:101261114%09red
Biosynthesis of secondary metabolites	KEGG PATHWAY	sly01110	3	1036	0.218476	0.238338	gene_6844|gene_46691|gene_47830	sly:778256|sly:101252060|sly:101247015|	778256|101252060|101247015|	http://www.genome.jp/kegg-bin/show_pathway?sly01110/sly:101247015%09red/sly:101252060%09red/sly:778256%09red
Metabolic pathways	KEGG PATHWAY	sly01100	4	1961	0.371455	0.371455	gene_6844|gene_27901|gene_47830|gene_78287	sly:778256|sly:101261114|sly:101247015|sly:101267455|	778256|101261114|101247015|101267455|	http://www.genome.jp/kegg-bin/show_pathway?sly01100/sly:101247015%09red/sly:101267455%09red/sly:778256%09red/sly:101261114%09red
--------------------
#Term		Database	ID	Input number	Background number	P-Value	Corrected P-Value	Input	KEGG_ID/KO	Entrez_ID	Hyperlink
--------------------
#Term		Database	ID	Input number	Background number	P-Value	Corrected P-Value	Input	KEGG_ID/KO	Entrez_ID	Hyperlink
--------------------

## Sheet: down KEGG pathways in PS
##Databases: KEGG PATHWAY
##Statistical test method: hypergeometric test / Fisher's exact test
##FDR correction method: Benjamini and Hochberg
#Term	Database	ID	Input number	Background number	P-Value	Corrected P-Value	Input	KEGG_ID/KO	Entrez_ID	Hyperlink
Sesquiterpenoid and triterpenoid biosynthesis	KEGG PATHWAY	sly00909	5	15	1.53e-06	5.83e-05	gene_22088|gene_18815|gene_38084|gene_13589|gene_38348	sly:101252376|sly:100529102|sly:101251277|sly:101252376|sly:101264374|	101252376|100529102|101251277|101252376|101264374|	http://www.genome.jp/kegg-bin/show_pathway?sly00909/sly:101252376%09red/sly:101251277%09red/sly:100529102%09red/sly:101264374%09red
Cutin, suberine and wax biosynthesis	KEGG PATHWAY	sly00073	3	30	0.00477925	0.0908058	gene_80019|gene_34552|gene_15304	sly:101249297|sly:101262598|sly:101264132|	101249297|101262598|101264132|	http://www.genome.jp/kegg-bin/show_pathway?sly00073/sly:101264132%09red/sly:101262598%09red/sly:101249297%09red
Degradation of aromatic compounds	KEGG PATHWAY	sly01220	2	12	0.00901321	0.114167	gene_84394|gene_72252	sly:101260960|sly:101260960|	101260960|101260960|	http://www.genome.jp/kegg-bin/show_pathway?sly01220/sly:101260960%09red
Plant hormone signal transduction	KEGG PATHWAY	sly04075	8	301	0.0152925	0.145278	gene_77845|gene_32285|gene_16233|gene_77403|gene_14489|gene_18192|gene_25414|gene_45610	sly:101055547|sly:101055547|sly:543542|sly:543540|sly:101055542|sly:101055542|sly:101247936|sly:543540|	101055547|101055547|543542|543540|101055542|101055542|101247936|543540|	http://www.genome.jp/kegg-bin/show_pathway?sly04075/sly:101055542%09red/sly:543542%09red/sly:101247936%09red/sly:543540%09red/sly:101055547%09red
Pentose and glucuronate interconversions	KEGG PATHWAY	sly00040	4	103	0.0253674	0.192792	gene_26654|gene_38364|gene_45276|gene_13217	sly:101266973|sly:101261426|sly:101254471|sly:101263958|	101266973|101261426|101254471|101263958|	http://www.genome.jp/kegg-bin/show_pathway?sly00040/sly:101263958%09red/sly:101266973%09red/sly:101254471%09red/sly:101261426%09red
Steroid biosynthesis	KEGG PATHWAY	sly00100	2	31	0.0460204	0.277587	gene_22088|gene_13589	sly:101252376|sly:101252376|	101252376|101252376|	http://www.genome.jp/kegg-bin/show_pathway?sly00100/sly:101252376%09red
Carotenoid biosynthesis	KEGG PATHWAY	sly00906	2	38	0.0648904	0.277587	gene_57629|Novel02743	sly:100136887|sly:544163|	100136887|544163|	http://www.genome.jp/kegg-bin/show_pathway?sly00906/sly:100136887%09red/sly:544163%09red
Starch and sucrose metabolism	KEGG PATHWAY	sly00500	5	204	0.0670793	0.277587	gene_40096|gene_38364|gene_71537|gene_13217|gene_26654	sly:101264195|sly:101261426|sly:101247369|sly:101263958|sly:101266973|	101264195|101261426|101247369|101263958|101266973|	http://www.genome.jp/kegg-bin/show_pathway?sly00500/sly:101264195%09red/sly:101263958%09red/sly:101266973%09red/sly:101247369%09red/sly:101261426%09red
Tyrosine metabolism	KEGG PATHWAY	sly00350	2	42	0.0766429	0.277587	gene_84394|gene_72252	sly:101260960|sly:101260960|	101260960|101260960|	http://www.genome.jp/kegg-bin/show_pathway?sly00350/sly:101260960%09red
N-Glycan biosynthesis	KEGG PATHWAY	sly00510	2	43	0.0796794	0.277587	gene_1642|gene_76968	sly:101260885|sly:101260885|	101260885|101260885|	http://www.genome.jp/kegg-bin/show_pathway?sly00510/sly:101260885%09red
Other types of O-glycan biosynthesis	KEGG PATHWAY	sly00514	1	7	0.0803541	0.277587	gene_68651	sly:101261174|	101261174|	http://www.genome.jp/kegg-bin/show_pathway?sly00514/sly:101261174%09red
Ascorbate and aldarate metabolism	KEGG PATHWAY	sly00053	2	49	0.0986402	0.288333	gene_13217|gene_3531	sly:101263958|sly:101264282|	101263958|101264282|	http://www.genome.jp/kegg-bin/show_pathway?sly00053/sly:101264282%09red/sly:101263958%09red
Fatty acid degradation	KEGG PATHWAY	sly00071	2	49	0.0986402	0.288333	gene_84394|gene_72252	sly:101260960|sly:101260960|	101260960|101260960|	http://www.genome.jp/kegg-bin/show_pathway?sly00071/sly:101260960%09red
Biosynthesis of secondary metabolites	KEGG PATHWAY	sly01110	15	1036	0.129554	0.310042	gene_38348|gene_22088|gene_70080|gene_13589|gene_37520|Novel02743|gene_84394|gene_72252|gene_18815|gene_8942|gene_1725|gene_38605|gene_82898|gene_20120|gene_13217	sly:101264374|sly:101252376|sly:544285|sly:101252376|sly:101249426|sly:544163|sly:101260960|sly:101260960|sly:100529102|sly:544052|sly:101257126|sly:101253788|sly:101267503|sly:101253666|sly:101263958|	101264374|101252376|544285|101252376|101249426|544163|101260960|101260960|100529102|544052|101257126|101253788|101267503|101253666|101263958|	http://www.genome.jp/kegg-bin/show_pathway?sly01110/sly:100529102%09red/sly:101264374%09red/sly:544052%09red/sly:101260960%09red/sly:101267503%09red/sly:101249426%09red/sly:101253666%09red/sly:101257126%09red/sly:101252376%09red/sly:101263958%09red/sly:101253788%09red/sly:544285%09red/sly:544163%09red
Galactose metabolism	KEGG PATHWAY	sly00052	2	61	0.139697	0.310042	gene_1725|gene_40096	sly:101257126|sly:101264195|	101257126|101264195|	http://www.genome.jp/kegg-bin/show_pathway?sly00052/sly:101264195%09red/sly:101257126%09red
Glycolysis / Gluconeogenesis	KEGG PATHWAY	sly00010	3	122	0.141466	0.310042	gene_1725|gene_84394|gene_72252	sly:101257126|sly:101260960|sly:101260960|	101257126|101260960|101260960|	http://www.genome.jp/kegg-bin/show_pathway?sly00010/sly:101260960%09red/sly:101257126%09red
Amino sugar and nucleotide sugar metabolism	KEGG PATHWAY	sly00520	3	123	0.143882	0.310042	gene_71537|gene_38605|gene_13217	sly:101247369|sly:101253788|sly:101263958|	101247369|101253788|101263958|	http://www.genome.jp/kegg-bin/show_pathway?sly00520/sly:101263958%09red/sly:101253788%09red/sly:101247369%09red
Glycerolipid metabolism	KEGG PATHWAY	sly00561	2	63	0.146862	0.310042	gene_45388|gene_13027	sly:101258305|sly:101253668|	101258305|101253668|	http://www.genome.jp/kegg-bin/show_pathway?sly00561/sly:101258305%09red/sly:101253668%09red
Nicotinate and nicotinamide metabolism	KEGG PATHWAY	sly00760	1	18	0.180488	0.360976	gene_1084	sly:101264576|	101264576|	http://www.genome.jp/kegg-bin/show_pathway?sly00760/sly:101264576%09red
Metabolic pathways	KEGG PATHWAY	sly01100	24	1961	0.240437	0.452857	gene_70080|Novel02743|gene_84394|gene_72252|gene_76968|Novel00680|gene_26654|gene_13589|gene_20108|gene_45388|gene_13027|gene_1642|gene_71537|gene_22088|gene_67193|gene_56873|gene_1084|gene_1725|gene_82898|gene_40096|gene_37520|gene_8942|gene_38364|gene_13217	sly:544285|sly:544163|sly:101260960|sly:101260960|sly:101260885|sly:101259762|sly:101266973|sly:101252376|sly:101255503|sly:101258305|sly:101253668|sly:101260885|sly:101247369|sly:101252376|sly:544181|sly:544015|sly:101264576|sly:101257126|sly:101267503|sly:101264195|sly:101249426|sly:544052|sly:101261426|sly:101263958|	544285|544163|101260960|101260960|101260885|101259762|101266973|101252376|101255503|101258305|101253668|101260885|101247369|101252376|544181|544015|101264576|101257126|101267503|101264195|101249426|544052|101261426|101263958|	http://www.genome.jp/kegg-bin/show_pathway?sly01100/sly:544015%09red/sly:544163%09red/sly:101247369%09red/sly:101260885%09red/sly:101260960%09red/sly:101259762%09red/sly:101257126%09red/sly:101267503%09red/sly:101264576%09red/sly:101249426%09red/sly:544052%09red/sly:101264195%09red/sly:101252376%09red/sly:544181%09red/sly:101255503%09red/sly:101258305%09red/sly:101263958%09red/sly:101266973%09red…
Glycerophospholipid metabolism	KEGG PATHWAY	sly00564	2	94	0.264083	0.452857	gene_13027|gene_67193	sly:101253668|sly:544181|	101253668|544181|	http://www.genome.jp/kegg-bin/show_pathway?sly00564/sly:544181%09red/sly:101253668%09red
Ether lipid metabolism	KEGG PATHWAY	sly00565	1	30	0.277428	0.452857	gene_67193	sly:544181|	544181|	http://www.genome.jp/kegg-bin/show_pathway?sly00565/sly:544181%09red
Cysteine and methionine metabolism	KEGG PATHWAY	sly00270	2	98	0.279552	0.452857	gene_70080|gene_8942	sly:544285|sly:544052|	544285|544052|	http://www.genome.jp/kegg-bin/show_pathway?sly00270/sly:544052%09red/sly:544285%09red
Plant-pathogen interaction	KEGG PATHWAY	sly04626	3	176	0.286015	0.452857	gene_71663|gene_69292|gene_36428	sly:101248361|sly:101251099|sly:101265819|	101248361|101251099|101265819|	http://www.genome.jp/kegg-bin/show_pathway?sly04626/sly:101265819%09red/sly:101248361%09red/sly:101251099%09red
Nitrogen metabolism	KEGG PATHWAY	sly00910	1	35	0.314382	0.477861	gene_56873	sly:544015|	544015|	http://www.genome.jp/kegg-bin/show_pathway?sly00910/sly:544015%09red
Base excision repair	KEGG PATHWAY	sly03410	1	42	0.36299	0.530525	gene_73841	sly:101246304|	101246304|	http://www.genome.jp/kegg-bin/show_pathway?sly03410/sly:101246304%09red
Alanine, aspartate and glutamate metabolism	KEGG PATHWAY	sly00250	1	51	0.420498	0.583594	gene_56873	sly:544015|	544015|	http://www.genome.jp/kegg-bin/show_pathway?sly00250/sly:544015%09red
Terpenoid backbone biosynthesis	KEGG PATHWAY	sly00900	1	56	0.450191	0.583594	gene_20120	sly:101253666|	101253666|	http://www.genome.jp/kegg-bin/show_pathway?sly00900/sly:101253666%09red
Citrate cycle (TCA cycle)	KEGG PATHWAY	sly00020	1	57	0.455946	0.583594	gene_82898	sly:101267503|	101267503|	http://www.genome.jp/kegg-bin/show_pathway?sly00020/sly:101267503%09red
Protein processing in endoplasmic reticulum	KEGG PATHWAY	sly04141	3	238	0.460732	0.583594	gene_76480|Novel02664|gene_36428	sly:101248677|sly:101261454|sly:101265819|	101248677|101261454|101265819|	http://www.genome.jp/kegg-bin/show_pathway?sly04141/sly:101265819%09red/sly:101261454%09red/sly:101248677%09red
Phosphatidylinositol signaling system	KEGG PATHWAY	sly04070	1	68	0.515442	0.631832	gene_13027	sly:101253668|	101253668|	http://www.genome.jp/kegg-bin/show_pathway?sly04070/sly:101253668%09red
Arginine and proline metabolism	KEGG PATHWAY	sly00330	1	84	0.590649	0.701396	gene_56873	sly:544015|	544015|	http://www.genome.jp/kegg-bin/show_pathway?sly00330/sly:544015%09red
Peroxisome	KEGG PATHWAY	sly04146	1	91	0.619798	0.705963	gene_34552	sly:101262598|	101262598|	http://www.genome.jp/kegg-bin/show_pathway?sly04146/sly:101262598%09red
Phagosome	KEGG PATHWAY	sly04145	1	94	0.631651	0.705963	gene_76480	sly:101248677|	101248677|	http://www.genome.jp/kegg-bin/show_pathway?sly04145/sly:101248677%09red
Glutathione metabolism	KEGG PATHWAY	sly00480	1	108	0.6823	0.740783	gene_3531	sly:101264282|	101264282|	http://www.genome.jp/kegg-bin/show_pathway?sly00480/sly:101264282%09red
Pyrimidine metabolism	KEGG PATHWAY	sly00240	1	122	0.726037	0.766373	gene_20108	sly:101255503|	101255503|	http://www.genome.jp/kegg-bin/show_pathway?sly00240/sly:101255503%09red
Endocytosis	KEGG PATHWAY	sly04144	1	149	0.794222	0.815688	gene_67193	sly:544181|	544181|	http://www.genome.jp/kegg-bin/show_pathway?sly04144/sly:544181%09red
Phenylpropanoid biosynthesis	KEGG PATHWAY	sly00940	1	190	0.866937	0.866937	gene_37520	sly:101249426|	101249426|	http://www.genome.jp/kegg-bin/show_pathway?sly00940/sly:101249426%09red
--------------------
#Term		Database	ID	Input number	Background number	P-Value	Corrected P-Value	Input	KEGG_ID/KO	Entrez_ID	Hyperlink
--------------------
#Term		Database	ID	Input number	Background number	P-Value	Corrected P-Value	Input	KEGG_ID/KO	Entrez_ID	Hyperlink
--------------------

## Sheet: up KEGG pathways in DS
#Term	Database	ID	Input number	Background number	P-Value	Corrected P-Value	Input	KEGG_ID/KO	Entrez_ID	Hyperlink
Protein processing in endoplasmic reticulum	KEGG PATHWAY	sly04141	49	233	1.42445e-22	9.97118e-21	gene_72440|gene_81566|gene_28993|gene_61457|gene_37209|gene_22129|Novel00854|gene_37099|gene_27661|gene_37470|gene_30946|gene_69490|gene_4627|Novel02090|gene_23897|gene_28533|gene_43566|gene_28534|gene_55571|Novel00527|gene_46429|gene_43568|Novel01142|gene_38892|gene_75372|gene_66229|gene_36418|gene_32|gene_85413|gene_24848|Novel00156|gene_12637|gene_44934|gene_16521|gene_71064|gene_16569|gene_37…	sly:101259708|sly:544282|sly:101263797|sly:101246562|sly:101268307|sly:101055596|sly:544282|sly:544024|sly:101255164|sly:101252901|sly:101265819|sly:543846|sly:543507|sly:101256272|sly:543902|sly:101266349|sly:101255164|sly:101266349|sly:101254814|sly:101266525|sly:101255395|sly:101254866|sly:544282|sly:101055596|sly:101247033|sly:101259708|sly:101265819|sly:543507|sly:101254866|sly:101264183|sly…	101259708|544282|101263797|101246562|101268307|101055596|544282|544024|101255164|101252901|101265819|543846|543507|101256272|543902|101266349|101255164|101266349|101254814|101266525|101255395|101254866|544282|101055596|101247033|101259708|101265819|543507|101254866|101264183|101247033|101264841|101255395|101263797|101264183|101266525|101252901|101255164|543902|101247183|101250189|101266349|101247…	http://www.genome.jp/kegg-bin/show_pathway?sly04141/sly:101268307%09red/sly:544282%09red/sly:543846%09red/sly:101266349%09red/sly:101263797%09red/sly:543902%09red/sly:101254814%09red/sly:101247033%09red/sly:101256272%09red/sly:101264841%09red/sly:101259708%09red/sly:101255395%09red/sly:101264183%09red/sly:101252901%09red/sly:544024%09red/sly:101255164%09red/sly:101250189%09red/sly:101266525%09red…
Flavonoid biosynthesis	KEGG PATHWAY	sly00941	14	59	7.26562e-08	2.54297e-06	gene_71163|gene_76120|gene_38733|gene_7222|gene_29464|gene_4616|gene_42505|gene_30493|gene_33653|gene_34041|gene_34916|gene_78573|gene_270|gene_78071	sly:778295|sly:101266196|sly:101262367|sly:101249699|sly:101249699|sly:778294|sly:778295|sly:101249265|sly:101262919|sly:101262919|sly:101262367|sly:100736482|sly:100736482|sly:778295|	778295|101266196|101262367|101249699|101249699|778294|778295|101249265|101262919|101262919|101262367|100736482|100736482|778295|	http://www.genome.jp/kegg-bin/show_pathway?sly00941/sly:101262367%09red/sly:778295%09red/sly:778294%09red/sly:100736482%09red/sly:101266196%09red/sly:101249699%09red/sly:101262919%09red/sly:101249265%09red
Phenylalanine metabolism	KEGG PATHWAY	sly00360	10	59	7.0415e-05	0.00126541	gene_15825|gene_76120|gene_2681|gene_34041|gene_81725|gene_33653|gene_4061|gene_57109|gene_68683|gene_14104	sly:101243656|sly:101266196|sly:101243922|sly:101262919|sly:101251363|sly:101262919|sly:101264863|sly:101243922|sly:101251363|sly:101264863|	101243656|101266196|101243922|101262919|101251363|101262919|101264863|101243922|101251363|101264863|	http://www.genome.jp/kegg-bin/show_pathway?sly00360/sly:101264863%09red/sly:101243656%09red/sly:101266196%09red/sly:101243922%09red/sly:101262919%09red/sly:101251363%09red
Sulfur metabolism	KEGG PATHWAY	sly00920	8	36	7.23093e-05	0.00126541	gene_28550|gene_39696|gene_36224|gene_31246|gene_62310|gene_33744|gene_20956|gene_34789	sly:101261271|sly:543920|sly:543920|sly:544267|sly:544267|sly:101257319|sly:101261271|sly:544267|	101261271|543920|543920|544267|544267|101257319|101261271|544267|	http://www.genome.jp/kegg-bin/show_pathway?sly00920/sly:101261271%09red/sly:101257319%09red/sly:544267%09red/sly:543920%09red
Circadian rhythm - plant	KEGG PATHWAY	sly04712	6	43	0.00481109	0.0673553	gene_71163|gene_4616|gene_42505|gene_78071|gene_49054|gene_77328	sly:778295|sly:778294|sly:778295|sly:778295|sly:101249698|sly:543733|	778295|778294|778295|778295|101249698|543733|	http://www.genome.jp/kegg-bin/show_pathway?sly04712/sly:543733%09red/sly:778295%09red/sly:778294%09red/sly:101249698%09red
Ubiquinone and other terpenoid-quinone biosynthesis	KEGG PATHWAY	sly00130	6	45	0.00586999	0.0684832	gene_34041|gene_81725|gene_33653|gene_4061|gene_68683|gene_14104	sly:101262919|sly:101251363|sly:101262919|sly:101264863|sly:101251363|sly:101264863|	101262919|101251363|101262919|101264863|101251363|101264863|	http://www.genome.jp/kegg-bin/show_pathway?sly00130/sly:101264863%09red/sly:101262919%09red/sly:101251363%09red
Plant-pathogen interaction	KEGG PATHWAY	sly04626	12	177	0.0202507	0.202507	gene_66377|gene_71064|gene_30946|gene_36418|gene_74223|gene_24848|gene_23897|gene_44934|gene_55571|gene_46429|gene_34113|gene_34117	sly:101245327|sly:101264183|sly:101265819|sly:101265819|sly:543902|sly:101264183|sly:543902|sly:101255395|sly:101254814|sly:101255395|sly:101254814|sly:101254814|	101245327|101264183|101265819|101265819|543902|101264183|543902|101255395|101254814|101255395|101254814|101254814|	http://www.genome.jp/kegg-bin/show_pathway?sly04626/sly:101265819%09red/sly:101255395%09red/sly:101245327%09red/sly:101264183%09red/sly:543902%09red/sly:101254814%09red
Stilbenoid, diarylheptanoid and gingerol biosynthesis	KEGG PATHWAY	sly00945	5	46	0.0241915	0.211676	gene_33653|gene_76120|gene_34041|gene_38733|gene_34916	sly:101262919|sly:101266196|sly:101262919|sly:101262367|sly:101262367|	101262919|101266196|101262919|101262367|101262367|	http://www.genome.jp/kegg-bin/show_pathway?sly00945/sly:101262919%09red/sly:101262367%09red/sly:101266196%09red
Cysteine and methionine metabolism	KEGG PATHWAY	sly00270	8	108	0.034819	0.270815	gene_39696|gene_36224|gene_14104|gene_43737|gene_4061|gene_81345|gene_38588|gene_22471	sly:543920|sly:543920|sly:101264863|sly:101255136|sly:101264863|sly:544155|sly:101248141|sly:101258932|	543920|543920|101264863|101255136|101264863|544155|101248141|101258932|	http://www.genome.jp/kegg-bin/show_pathway?sly00270/sly:101264863%09red/sly:101258932%09red/sly:543920%09red/sly:101248141%09red/sly:544155%09red/sly:101255136%09red
Spliceosome	KEGG PATHWAY	sly03040	11	184	0.0528712	0.337734	gene_27661|gene_42660|gene_21348|gene_6132|gene_38892|gene_9821|gene_47274|gene_43566|gene_85413|gene_22129|gene_43568	sly:101255164|sly:101263601|sly:101266050|sly:101255164|sly:101055596|sly:101245917|sly:101248804|sly:101255164|sly:101254866|sly:101055596|sly:101254866|	101255164|101263601|101266050|101255164|101055596|101245917|101248804|101255164|101254866|101055596|101254866|	http://www.genome.jp/kegg-bin/show_pathway?sly03040/sly:101255164%09red/sly:101266050%09red/sly:101248804%09red/sly:101055596%09red/sly:101245917%09red/sly:101254866%09red/sly:101263601%09red
Galactose metabolism	KEGG PATHWAY	sly00052	5	58	0.0530724	0.337734	gene_80075|gene_7898|gene_53011|gene_30589|gene_23695	sly:100316891|sly:101261450|sly:101249542|sly:101250892|sly:101257623|	100316891|101261450|101249542|101250892|101257623|	http://www.genome.jp/kegg-bin/show_pathway?sly00052/sly:100316891%09red/sly:101249542%09red/sly:101257623%09red/sly:101261450%09red/sly:101250892%09red
Phenylpropanoid biosynthesis	KEGG PATHWAY	sly00940	11	213	0.112595	0.624698	gene_15825|gene_76120|gene_38733|gene_2681|gene_34041|gene_68683|gene_33653|gene_34916|gene_57109|gene_81725|gene_45067	sly:101243656|sly:101266196|sly:101262367|sly:101243922|sly:101262919|sly:101251363|sly:101262919|sly:101262367|sly:101243922|sly:101251363|sly:543602|	101243656|101266196|101262367|101243922|101262919|101251363|101262919|101262367|101243922|101251363|543602|	http://www.genome.jp/kegg-bin/show_pathway?sly00940/sly:543602%09red/sly:101262367%09red/sly:101243656%09red/sly:101266196%09red/sly:101243922%09red/sly:101262919%09red/sly:101251363%09red
Tropane, piperidine and pyridine alkaloid biosynthesis	KEGG PATHWAY	sly00960	3	35	0.124422	0.624698	gene_14104|gene_4061|gene_14545	sly:101264863|sly:101264863|sly:101267296|	101264863|101264863|101267296|	http://www.genome.jp/kegg-bin/show_pathway?sly00960/sly:101264863%09red/sly:101267296%09red
Selenocompound metabolism	KEGG PATHWAY	sly00450	2	17	0.12494	0.624698	gene_39696|gene_36224	sly:543920|sly:543920|	543920|543920|	http://www.genome.jp/kegg-bin/show_pathway?sly00450/sly:543920%09red
Nicotinate and nicotinamide metabolism	KEGG PATHWAY	sly00760	2	22	0.181942	0.829892	gene_16243|gene_38776	sly:101263821|sly:101263821|	101263821|101263821|	http://www.genome.jp/kegg-bin/show_pathway?sly00760/sly:101263821%09red
Other types of O-glycan biosynthesis	KEGG PATHWAY	sly00514	1	6	0.206099	0.829892	gene_57668	sly:101268664|	101268664|	http://www.genome.jp/kegg-bin/show_pathway?sly00514/sly:101268664%09red
Glycerolipid metabolism	KEGG PATHWAY	sly00561	4	71	0.225546	0.829892	gene_54457|gene_53011|gene_68812|gene_68529	sly:101249534|sly:101249542|sly:101249534|sly:101258674|	101249534|101249542|101249534|101258674|	http://www.genome.jp/kegg-bin/show_pathway?sly00561/sly:101249534%09red/sly:101258674%09red/sly:101249542%09red
Glyoxylate and dicarboxylate metabolism	KEGG PATHWAY	sly00630	4	74	0.246605	0.829892	gene_38588|gene_22471|gene_83032|gene_78758	sly:101248141|sly:101258932|sly:101259333|sly:101254008|	101248141|101258932|101259333|101254008|	http://www.genome.jp/kegg-bin/show_pathway?sly00630/sly:101258932%09red/sly:101259333%09red/sly:101254008%09red/sly:101248141%09red
Ascorbate and aldarate metabolism	KEGG PATHWAY	sly00053	3	52	0.263785	0.829892	gene_21223|gene_14850|gene_56617	sly:778224|sly:101258987|sly:778224|	778224|101258987|778224|	http://www.genome.jp/kegg-bin/show_pathway?sly00053/sly:101258987%09red/sly:778224%09red
Tyrosine metabolism	KEGG PATHWAY	sly00350	3	53	0.272626	0.829892	gene_14104|gene_67438|gene_4061	sly:101264863|sly:101261114|sly:101264863|	101264863|101261114|101264863|	http://www.genome.jp/kegg-bin/show_pathway?sly00350/sly:101264863%09red/sly:101261114%09red
Isoquinoline alkaloid biosynthesis	KEGG PATHWAY	sly00950	2	30	0.278271	0.829892	gene_14104|gene_4061	sly:101264863|sly:101264863|	101264863|101264863|	http://www.genome.jp/kegg-bin/show_pathway?sly00950/sly:101264863%09red
Glycosphingolipid biosynthesis - globo series	KEGG PATHWAY	sly00603	1	9	0.280898	0.829892	gene_53011	sly:101249542|	101249542|	http://www.genome.jp/kegg-bin/show_pathway?sly00603/sly:101249542%09red
Carbon fixation in photosynthetic organisms	KEGG PATHWAY	sly00710	4	79	0.282564	0.829892	gene_61699|gene_38588|gene_22471|gene_35863	sly:101260311|sly:101248141|sly:101258932|sly:101258368|	101260311|101248141|101258932|101258368|	http://www.genome.jp/kegg-bin/show_pathway?sly00710/sly:101258932%09red/sly:101248141%09red/sly:101260311%09red/sly:101258368%09red
Thiamine metabolism	KEGG PATHWAY	sly00730	1	10	0.304235	0.829892	Novel02144	sly:101247277|	101247277|	http://www.genome.jp/kegg-bin/show_pathway?sly00730/sly:101247277%09red
Monoterpenoid biosynthesis	KEGG PATHWAY	sly00902	1	10	0.304235	0.829892	gene_45391	sly:101260280|	101260280|	http://www.genome.jp/kegg-bin/show_pathway?sly00902/sly:101260280%09red
Citrate cycle (TCA cycle)	KEGG PATHWAY	sly00020	3	57	0.308245	0.829892	gene_38588|gene_22471|gene_78758	sly:101248141|sly:101258932|sly:101254008|	101248141|101258932|101254008|	http://www.genome.jp/kegg-bin/show_pathway?sly00020/sly:101258932%09red/sly:101254008%09red/sly:101248141%09red
RNA degradation	KEGG PATHWAY	sly03018	5	114	0.342906	0.871667	gene_28482|gene_31290|gene_13112|gene_58496|gene_76631	sly:101263320|sly:101253117|sly:101263320|sly:101259035|sly:101263320|	101263320|101253117|101263320|101259035|101263320|	http://www.genome.jp/kegg-bin/show_pathway?sly03018/sly:101263320%09red/sly:101253117%09red/sly:101259035%09red
Sulfur relay system	KEGG PATHWAY	sly04122	1	12	0.348667	0.871667	Novel02144	sly:101247277|	101247277|	http://www.genome.jp/kegg-bin/show_pathway?sly04122/sly:101247277%09red
Carotenoid biosynthesis	KEGG PATHWAY	sly00906	2	37	0.36226	0.874421	gene_16653|Novel01383	sly:543988|sly:544163|	543988|544163|	http://www.genome.jp/kegg-bin/show_pathway?sly00906/sly:543988%09red/sly:544163%09red
Phagosome	KEGG PATHWAY	sly04145	4	96	0.408007	0.898617	Novel00156|gene_84927|gene_75372|gene_5306	sly:101247033|sly:101247033|sly:101247033|sly:101247033|	101247033|101247033|101247033|101247033|	http://www.genome.jp/kegg-bin/show_pathway?sly04145/sly:101247033%09red
Plant hormone signal transduction	KEGG PATHWAY	sly04075	11	297	0.415202	0.898617	gene_25641|gene_54935|gene_11180|gene_26067|gene_43322|gene_24240|gene_37947|gene_13913|gene_35573|gene_42262|gene_77300	sly:101265701|sly:544204|sly:101055549|sly:101263766|sly:101244003|sly:544204|sly:100736445|sly:101055548|sly:101251256|sly:100316895|sly:101248921|	101265701|544204|101055549|101263766|101244003|544204|100736445|101055548|101251256|100316895|101248921|	http://www.genome.jp/kegg-bin/show_pathway?sly04075/sly:101244003%09red/sly:101055548%09red/sly:101055549%09red/sly:100316895%09red/sly:544204%09red/sly:101265701%09red/sly:100736445%09red/sly:101251256%09red/sly:101248921%09red/sly:101263766%09red
Arachidonic acid metabolism	KEGG PATHWAY	sly00590	1	16	0.429218	0.898617	gene_72636	sly:544222|	544222|	http://www.genome.jp/kegg-bin/show_pathway?sly00590/sly:544222%09red
Base excision repair	KEGG PATHWAY	sly03410	2	43	0.431247	0.898617	gene_28723|gene_63582	sly:101255935|sly:101247118|	101255935|101247118|	http://www.genome.jp/kegg-bin/show_pathway?sly03410/sly:101247118%09red/sly:101255935%09red
Glycolysis / Gluconeogenesis	KEGG PATHWAY	sly00010	5	130	0.446052	0.898617	gene_32075|gene_67438|gene_27426|gene_35863|gene_47807	sly:101247173|sly:101261114|sly:101247173|sly:101258368|sly:101247173|	101247173|101261114|101247173|101258368|101247173|	http://www.genome.jp/kegg-bin/show_pathway?sly00010/sly:101261114%09red/sly:101247173%09red/sly:101258368%09red
Biosynthesis of secondary metabolites	KEGG PATHWAY	sly01110	41	1193	0.458747	0.898617	gene_38733|gene_78758|gene_83032|gene_81725|gene_16653|gene_34916|gene_57109|gene_30493|gene_76120|gene_35840|gene_32075|gene_45067|gene_14545|gene_34041|gene_68683|gene_33653|gene_35863|gene_26976|gene_22471|gene_71163|gene_67438|gene_39696|gene_2681|gene_78071|gene_25250|gene_4061|gene_78573|gene_81345|gene_27426|gene_38588|gene_15825|gene_36224|gene_7222|gene_270|gene_29464|gene_4616|gene_4250…	sly:101262367|sly:101254008|sly:101259333|sly:101251363|sly:543988|sly:101262367|sly:101243922|sly:101249265|sly:101266196|sly:101255353|sly:101247173|sly:543602|sly:101267296|sly:101262919|sly:101251363|sly:101262919|sly:101258368|sly:101251081|sly:101258932|sly:778295|sly:101261114|sly:543920|sly:101243922|sly:778295|sly:101253007|sly:101264863|sly:100736482|sly:544155|sly:101247173|sly:1012481…	101262367|101254008|101259333|101251363|543988|101262367|101243922|101249265|101266196|101255353|101247173|543602|101267296|101262919|101251363|101262919|101258368|101251081|101258932|778295|101261114|543920|101243922|778295|101253007|101264863|100736482|544155|101247173|101248141|101243656|543920|101249699|100736482|101249699|778294|778295|101247173|544163|101264863|101260280|	http://www.genome.jp/kegg-bin/show_pathway?sly01110/sly:543602%09red/sly:778295%09red/sly:778294%09red/sly:101243656%09red/sly:101258932%09red/sly:543920%09red/sly:101260280%09red/sly:101249265%09red/sly:101251081%09red/sly:101259333%09red/sly:101262367%09red/sly:101258368%09red/sly:100736482%09red/sly:101261114%09red/sly:101243922%09red/sly:101262919%09red/sly:101253007%09red/sly:101251363%09red…
Endocytosis	KEGG PATHWAY	sly04144	7	193	0.472993	0.898617	gene_27661|gene_6132|gene_38892|gene_43566|gene_85413|gene_22129|gene_43568	sly:101255164|sly:101255164|sly:101055596|sly:101255164|sly:101254866|sly:101055596|sly:101254866|	101255164|101255164|101055596|101255164|101254866|101055596|101254866|	http://www.genome.jp/kegg-bin/show_pathway?sly04144/sly:101255164%09red/sly:101055596%09red/sly:101254866%09red
Protein export	KEGG PATHWAY	sly03060	2	47	0.474983	0.898617	gene_16521|gene_28993	sly:101263797|sly:101263797|	101263797|101263797|	http://www.genome.jp/kegg-bin/show_pathway?sly03060/sly:101263797%09red
Phenylalanine, tyrosine and tryptophan biosynthesis	KEGG PATHWAY	sly00400	2	49	0.496076	0.913825	gene_14104|gene_4061	sly:101264863|sly:101264863|	101264863|101264863|	http://www.genome.jp/kegg-bin/show_pathway?sly00400/sly:101264863%09red
Biotin metabolism	KEGG PATHWAY	sly00780	1	21	0.516078	0.918699	gene_48749	sly:101244782|	101244782|	http://www.genome.jp/kegg-bin/show_pathway?sly00780/sly:101244782%09red
Glutathione metabolism	KEGG PATHWAY	sly00480	4	114	0.535453	0.918699	gene_70102|gene_21223|gene_14850|gene_56617	sly:101262552|sly:778224|sly:101258987|sly:778224|	101262552|778224|101258987|778224|	http://www.genome.jp/kegg-bin/show_pathway?sly00480/sly:101258987%09red/sly:778224%09red/sly:101262552%09red
Biosynthesis of amino acids	KEGG PATHWAY	sly01230	8	236	0.538095	0.918699	gene_39696|gene_36224|Novel01295|gene_4061|gene_35863|gene_78758|gene_81345|gene_14104	sly:543920|sly:543920|sly:101264434|sly:101264863|sly:101258368|sly:101254008|sly:544155|sly:101264863|	543920|543920|101264434|101264863|101258368|101254008|544155|101264863|	http://www.genome.jp/kegg-bin/show_pathway?sly01230/sly:101264863%09red/sly:101258368%09red/sly:101264434%09red/sly:101254008%09red/sly:543920%09red/sly:544155%09red
Peroxisome	KEGG PATHWAY	sly04146	3	92	0.5994	0.989491	gene_16243|gene_83032|gene_38776	sly:101263821|sly:101259333|sly:101263821|	101263821|101259333|101263821|	http://www.genome.jp/kegg-bin/show_pathway?sly04146/sly:101259333%09red/sly:101263821%09red
Pyruvate metabolism	KEGG PATHWAY	sly00620	3	96	0.627395	0.989491	gene_61699|gene_38588|gene_22471	sly:101260311|sly:101248141|sly:101258932|	101260311|101248141|101258932|	http://www.genome.jp/kegg-bin/show_pathway?sly00620/sly:101258932%09red/sly:101248141%09red/sly:101260311%09red
Sphingolipid metabolism	KEGG PATHWAY	sly00600	1	29	0.628465	0.989491	gene_53011	sly:101249542|	101249542|	http://www.genome.jp/kegg-bin/show_pathway?sly00600/sly:101249542%09red
Arginine and proline metabolism	KEGG PATHWAY	sly00330	2	64	0.636102	0.989491	gene_38969|gene_34690	sly:101262682|sly:101262682|	101262682|101262682|	http://www.genome.jp/kegg-bin/show_pathway?sly00330/sly:101262682%09red
Fatty acid elongation	KEGG PATHWAY	sly00062	1	36	0.705215	0.999995	gene_35840	sly:101255353|	101255353|	http://www.genome.jp/kegg-bin/show_pathway?sly00062/sly:101255353%09red
Biosynthesis of unsaturated fatty acids	KEGG PATHWAY	sly01040	1	36	0.705215	0.999995	gene_35840	sly:101255353|	101255353|	http://www.genome.jp/kegg-bin/show_pathway?sly01040/sly:101255353%09red
Tryptophan metabolism	KEGG PATHWAY	sly00380	1	39	0.733057	0.999995	gene_83032	sly:101259333|	101259333|	http://www.genome.jp/kegg-bin/show_pathway?sly00380/sly:101259333%09red
RNA polymerase	KEGG PATHWAY	sly03020	1	40	0.741742	0.999995	gene_29326	sly:101259186|	101259186|	http://www.genome.jp/kegg-bin/show_pathway?sly03020/sly:101259186%09red
SNARE interactions in vesicular transport	KEGG PATHWAY	sly04130	1	44	0.773754	0.999995	gene_59213	sly:101268613|	101268613|	http://www.genome.jp/kegg-bin/show_pathway?sly04130/sly:101268613%09red
alpha-Linolenic acid metabolism	KEGG PATHWAY	sly00592	1	49	0.80826	0.999995	gene_67438	sly:101261114|	101261114|	http://www.genome.jp/kegg-bin/show_pathway?sly00592/sly:101261114%09red
Carbon metabolism	KEGG PATHWAY	sly01200	7	274	0.810939	0.999995	gene_61699|Novel01295|gene_83032|gene_35863|gene_78758|gene_38588|gene_22471	sly:101260311|sly:101264434|sly:101259333|sly:101258368|sly:101254008|sly:101248141|sly:101258932|	101260311|101264434|101259333|101258368|101254008|101248141|101258932|	http://www.genome.jp/kegg-bin/show_pathway?sly01200/sly:101259333%09red/sly:101260311%09red/sly:101258368%09red/sly:101258932%09red/sly:101254008%09red/sly:101264434%09red/sly:101248141%09red
Fatty acid degradation	KEGG PATHWAY	sly00071	1	52	0.826389	0.999995	gene_67438	sly:101261114|	101261114|	http://www.genome.jp/kegg-bin/show_pathway?sly00071/sly:101261114%09red
Glycerophospholipid metabolism	KEGG PATHWAY	sly00564	2	97	0.835986	0.999995	gene_27190|gene_26976	sly:101246124|sly:101251081|	101246124|101251081|	http://www.genome.jp/kegg-bin/show_pathway?sly00564/sly:101246124%09red/sly:101251081%09red
Terpenoid backbone biosynthesis	KEGG PATHWAY	sly00900	1	56	0.84793	0.999995	gene_25250	sly:101253007|	101253007|	http://www.genome.jp/kegg-bin/show_pathway?sly00900/sly:101253007%09red
2-Oxocarboxylic acid metabolism	KEGG PATHWAY	sly01210	1	63	0.879409	0.999995	gene_78758	sly:101254008|	101254008|	http://www.genome.jp/kegg-bin/show_pathway?sly01210/sly:101254008%09red
Ubiquitin mediated proteolysis	KEGG PATHWAY	sly04120	3	153	0.885861	0.999995	gene_49054|gene_76007|gene_228	sly:101249698|sly:101245462|sly:101245462|	101249698|101245462|101245462|	http://www.genome.jp/kegg-bin/show_pathway?sly04120/sly:101245462%09red/sly:101249698%09red
Inositol phosphate metabolism	KEGG PATHWAY	sly00562	1	69	0.901161	0.999995	gene_74692	sly:544226|	544226|	http://www.genome.jp/kegg-bin/show_pathway?sly00562/sly:544226%09red
Glycine, serine and threonine metabolism	KEGG PATHWAY	sly00260	1	71	0.907505	0.999995	Novel01295	sly:101264434|	101264434|	http://www.genome.jp/kegg-bin/show_pathway?sly00260/sly:101264434%09red
Pyrimidine metabolism	KEGG PATHWAY	sly00240	2	120	0.909916	0.999995	gene_20929|gene_29326	sly:101259471|sly:101259186|	101259471|101259186|	http://www.genome.jp/kegg-bin/show_pathway?sly00240/sly:101259186%09red/sly:101259471%09red
mRNA surveillance pathway	KEGG PATHWAY	sly03015	2	129	0.929248	0.999995	gene_69048|gene_48546	sly:101243972|sly:101245881|	101243972|101245881|	http://www.genome.jp/kegg-bin/show_pathway?sly03015/sly:101243972%09red/sly:101245881%09red
Metabolic pathways	KEGG PATHWAY	sly01100	59	2083	0.932523	0.999995	gene_38733|Novel02144|gene_74692|gene_43737|gene_78758|gene_34690|gene_38776|gene_16653|gene_29326|gene_34916|gene_48749|gene_30493|gene_20929|gene_58212|gene_28550|gene_34041|gene_76120|gene_27426|gene_38969|gene_270|gene_32075|gene_45067|Novel01295|gene_14545|gene_81345|gene_68683|gene_33653|gene_35863|gene_38588|gene_22471|gene_71163|gene_61699|gene_67438|gene_39696|gene_2681|gene_78071|gene_5…	sly:101262367|sly:101247277|sly:544226|sly:101255136|sly:101254008|sly:101262682|sly:101263821|sly:543988|sly:101259186|sly:101262367|sly:101244782|sly:101249265|sly:101259471|sly:100736451|sly:101261271|sly:101262919|sly:101266196|sly:101247173|sly:101262682|sly:100736482|sly:101247173|sly:543602|sly:101264434|sly:101267296|sly:544155|sly:101251363|sly:101262919|sly:101258368|sly:101248141|sly:1…	101262367|101247277|544226|101255136|101254008|101262682|101263821|543988|101259186|101262367|101244782|101249265|101259471|100736451|101261271|101262919|101266196|101247173|101262682|100736482|101247173|543602|101264434|101267296|544155|101251363|101262919|101258368|101248141|101258932|778295|101260311|101261114|543920|101243922|778295|101243922|101264863|100736482|101249534|101261271|101251363|…	http://www.genome.jp/kegg-bin/show_pathway?sly01100/sly:101255136%09red/sly:543602%09red/sly:778295%09red/sly:778294%09red/sly:101258932%09red/sly:543516%09red/sly:543920%09red/sly:101249265%09red/sly:101251081%09red/sly:101259471%09red/sly:101244782%09red/sly:101264863%09red/sly:101262367%09red/sly:101262682%09red/sly:101258368%09red/sly:101249534%09red/sly:100736482%09red/sly:101261114%09red/sl…
Fatty acid metabolism	KEGG PATHWAY	sly01212	1	86	0.943777	0.999995	gene_35840	sly:101255353|	101255353|	http://www.genome.jp/kegg-bin/show_pathway?sly01212/sly:101255353%09red
Ribosome biogenesis in eukaryotes	KEGG PATHWAY	sly03008	1	87	0.945613	0.999995	gene_84570	sly:101258649|	101258649|	http://www.genome.jp/kegg-bin/show_pathway?sly03008/sly:101258649%09red
Purine metabolism	KEGG PATHWAY	sly00230	2	150	0.960236	0.999995	gene_27190|gene_29326	sly:101246124|sly:101259186|	101246124|101259186|	http://www.genome.jp/kegg-bin/show_pathway?sly00230/sly:101246124%09red/sly:101259186%09red
Starch and sucrose metabolism	KEGG PATHWAY	sly00500	4	243	0.961625	0.999995	gene_16463|gene_30589|gene_38573|gene_58212	sly:543516|sly:101250892|sly:100736451|sly:100736451|	543516|101250892|100736451|100736451|	http://www.genome.jp/kegg-bin/show_pathway?sly00500/sly:100736451%09red/sly:543516%09red/sly:101250892%09red
Pentose and glucuronate interconversions	KEGG PATHWAY	sly00040	1	125	0.984638	0.999995	gene_30589	sly:101250892|	101250892|	http://www.genome.jp/kegg-bin/show_pathway?sly00040/sly:101250892%09red
Amino sugar and nucleotide sugar metabolism	KEGG PATHWAY	sly00520	1	140	0.990684	0.999995	gene_30589	sly:101250892|	101250892|	http://www.genome.jp/kegg-bin/show_pathway?sly00520/sly:101250892%09red
Oxidative phosphorylation	KEGG PATHWAY	sly00190	1	140	0.990684	0.999995	gene_22202	sly:101258330|	101258330|	http://www.genome.jp/kegg-bin/show_pathway?sly00190/sly:101258330%09red
Ribosome	KEGG PATHWAY	sly03010	1	361	0.999995	0.999995	gene_40315	sly:101243757|	101243757|	http://www.genome.jp/kegg-bin/show_pathway?sly03010/sly:101243757%09red
--------------------
#Term	Database	ID	Input number	Background number	P-Value	Corrected P-Value	Input	KEGG_ID/KO	Entrez_ID	Hyperlink
--------------------
#Term	Database	ID	Input number	Background number	P-Value	Corrected P-Value	Input	KEGG_ID/KO	Entrez_ID	Hyperlink
--------------------

## Sheet: down KEGG pathways in DS
#Term	Database	ID	Input number	Background number	P-Value	Corrected P-Value	Input	KEGG_ID/KO	Entrez_ID	Hyperlink
Photosynthesis - antenna proteins	KEGG PATHWAY	sly00196	16	28	8.41e-18	3.19e-16	gene_69686|gene_16097|gene_3082|gene_45171|Novel00510|gene_18030|gene_16712|gene_36059|gene_84740|gene_59493|gene_59446|gene_16089|Novel01220|gene_44436|gene_62863|Novel01488	sly:101266527|sly:101267774|sly:101263969|sly:101253380|sly:104645883|sly:101268669|sly:101265617|sly:101245729|sly:101268123|sly:101245729|sly:544310|sly:101267774|sly:101267774|sly:543975|sly:101268669|sly:101245729|	101266527|101267774|101263969|101253380|104645883|101268669|101265617|101245729|101268123|101245729|544310|101267774|101267774|543975|101268669|101245729|	http://www.genome.jp/kegg-bin/show_pathway?sly00196/sly:101268669%09red/sly:101253380%09red/sly:101263969%09red/sly:104645883%09red/sly:101267774%09red/sly:101245729%09red/sly:101266527%09red/sly:101265617%09red/sly:543975%09red/sly:544310%09red/sly:101268123%09red
Amino sugar and nucleotide sugar metabolism	KEGG PATHWAY	sly00520	11	140	5.7e-05	0.00108329	gene_2722|gene_71537|gene_38607|gene_4036|gene_9314|gene_23937|gene_42245|gene_68066|gene_61428|gene_58320|gene_15968	sly:543517|sly:101247369|sly:101253788|sly:101257783|sly:543515|sly:543515|sly:543514|sly:101243897|sly:101253205|sly:101257783|sly:544022|	543517|101247369|101253788|101257783|543515|543515|543514|101243897|101253205|101257783|544022|	http://www.genome.jp/kegg-bin/show_pathway?sly00520/sly:101253205%09red/sly:101247369%09red/sly:543517%09red/sly:543514%09red/sly:543515%09red/sly:101257783%09red/sly:101243897%09red/sly:101253788%09red/sly:544022%09red
Fatty acid elongation	KEGG PATHWAY	sly00062	5	36	0.000641535	0.00812611	gene_26163|gene_63161|gene_38320|gene_61357|gene_64031	sly:101262214|sly:101245220|sly:101245220|sly:101245220|sly:101262214|	101262214|101245220|101245220|101245220|101262214|	http://www.genome.jp/kegg-bin/show_pathway?sly00062/sly:101245220%09red/sly:101262214%09red
Porphyrin and chlorophyll metabolism	KEGG PATHWAY	sly00860	5	47	0.00191077	0.0181523	gene_12906|gene_15486|gene_32763|gene_13949|gene_18680	sly:101248079|sly:101261422|sly:101257518|sly:101244717|sly:101244717|	101248079|101261422|101257518|101244717|101244717|	http://www.genome.jp/kegg-bin/show_pathway?sly00860/sly:101257518%09red/sly:101261422%09red/sly:101244717%09red/sly:101248079%09red
Metabolic pathways	KEGG PATHWAY	sly01100	53	2083	0.00250094	0.0190071	gene_80731|Novel02147|gene_68066|Novel00510|gene_69795|gene_60740|Novel02040|gene_65918|gene_47769|gene_23937|gene_13081|gene_44436|gene_42245|Novel00567|gene_36059|gene_4036|gene_57229|gene_30863|gene_9411|gene_29640|gene_13949|gene_32763|gene_79921|Novel01488|gene_38607|gene_61428|gene_16089|gene_6846|gene_15486|gene_69686|gene_71537|gene_3082|gene_51850|gene_60149|gene_7282|gene_18680|gene_931…	sly:101253377|sly:101256999|sly:101243897|sly:104645883|sly:101261963|sly:101252862|sly:544293|sly:101263696|sly:101258436|sly:543515|sly:101250535|sly:543975|sly:543514|sly:101259762|sly:101245729|sly:101257783|sly:101256271|sly:101245583|sly:101247284|sly:101263696|sly:101244717|sly:101257518|sly:101259175|sly:101245729|sly:101253788|sly:101253205|sly:101267774|sly:101253636|sly:101261422|sly:1…	101253377|101256999|101243897|104645883|101261963|101252862|544293|101263696|101258436|543515|101250535|543975|543514|101259762|101245729|101257783|101256271|101245583|101247284|101263696|101244717|101257518|101259175|101245729|101253788|101253205|101267774|101253636|101261422|101266527|101247369|101263969|101268297|101250535|100750250|101244717|543515|101248079|544022|101245729|101255222|1012577…	http://www.genome.jp/kegg-bin/show_pathway?sly01100/sly:101246870%09red/sly:101253377%09red/sly:101259762%09red/sly:101247369%09red/sly:543514%09red/sly:101255222%09red/sly:101257783%09red/sly:101261963%09red/sly:101263696%09red/sly:101258436%09red/sly:101261422%09red/sly:101253788%09red/sly:101256271%09red/sly:101256999%09red/sly:104645883%09red/sly:101252862%09red/sly:100750250%09red/sly:101267…
Phenylpropanoid biosynthesis	KEGG PATHWAY	sly00940	10	213	0.00512436	0.0281492	gene_80731|gene_26330|gene_69795|Novel02040|gene_73579|gene_47769|gene_23364|gene_6846|gene_29405|gene_57229	sly:101253377|sly:101247513|sly:101261963|sly:544293|sly:101261193|sly:101258436|sly:101244162|sly:101253636|sly:101256271|sly:101256271|	101253377|101247513|101261963|544293|101261193|101258436|101244162|101253636|101256271|101256271|	http://www.genome.jp/kegg-bin/show_pathway?sly00940/sly:101256271%09red/sly:101244162%09red/sly:101247513%09red/sly:101253377%09red/sly:544293%09red/sly:101261193%09red/sly:101261963%09red/sly:101258436%09red/sly:101253636%09red
Carotenoid biosynthesis	KEGG PATHWAY	sly00906	4	37	0.00518538	0.0281492	gene_84097|gene_13081|gene_7282|gene_60149	sly:101254591|sly:101250535|sly:100750250|sly:101250535|	101254591|101250535|100750250|101250535|	http://www.genome.jp/kegg-bin/show_pathway?sly00906/sly:100750250%09red/sly:101250535%09red/sly:101254591%09red
Starch and sucrose metabolism	KEGG PATHWAY	sly00500	10	243	0.0119632	0.0568254	gene_71537|gene_26330|gene_29640|gene_65918|gene_9314|gene_79921|gene_23937|gene_35389|gene_42245|gene_15968	sly:101247369|sly:101247513|sly:101263696|sly:101263696|sly:543515|sly:101259175|sly:543515|sly:101257963|sly:543514|sly:544022|	101247369|101247513|101263696|101263696|543515|101259175|543515|101257963|543514|544022|	http://www.genome.jp/kegg-bin/show_pathway?sly00500/sly:101247369%09red/sly:101247513%09red/sly:543514%09red/sly:543515%09red/sly:101257963%09red/sly:101259175%09red/sly:101263696%09red/sly:544022%09red
Photosynthesis	KEGG PATHWAY	sly00195	5	84	0.018383	0.077617	gene_80940|gene_62150|gene_30863|gene_51850|gene_82155	sly:101255222|sly:101254806|sly:101245583|sly:101268297|sly:101254806|	101255222|101254806|101245583|101268297|101254806|	http://www.genome.jp/kegg-bin/show_pathway?sly00195/sly:101245583%09red/sly:101268297%09red/sly:101254806%09red/sly:101255222%09red
Brassinosteroid biosynthesis	KEGG PATHWAY	sly00905	2	14	0.0300152	0.114058	Novel02147|gene_36887	sly:101256999|sly:101255105|	101256999|101255105|	http://www.genome.jp/kegg-bin/show_pathway?sly00905/sly:101256999%09red/sly:101255105%09red
Biosynthesis of secondary metabolites	KEGG PATHWAY	sly01110	29	1193	0.0442925	0.15301	gene_80731|Novel02147|gene_26163|Novel02040|gene_47769|gene_13081|gene_13949|gene_57229|gene_63161|gene_9411|gene_32763|gene_69795|gene_23364|gene_6846|gene_15486|gene_60149|gene_7282|gene_18680|gene_36887|gene_8353|gene_61357|gene_12906|gene_26330|gene_60848|gene_64031|gene_84097|gene_38320|gene_29405|gene_73919	sly:101253377|sly:101256999|sly:101262214|sly:544293|sly:101258436|sly:101250535|sly:101244717|sly:101256271|sly:101245220|sly:101247284|sly:101257518|sly:101261963|sly:101244162|sly:101253636|sly:101261422|sly:101250535|sly:100750250|sly:101244717|sly:101255105|sly:101254424|sly:101245220|sly:101248079|sly:101247513|sly:101246870|sly:101262214|sly:101254591|sly:101245220|sly:101256271|sly:101246…	101253377|101256999|101262214|544293|101258436|101250535|101244717|101256271|101245220|101247284|101257518|101261963|101244162|101253636|101261422|101250535|100750250|101244717|101255105|101254424|101245220|101248079|101247513|101246870|101262214|101254591|101245220|101256271|101246870|	http://www.genome.jp/kegg-bin/show_pathway?sly01110/sly:101246870%09red/sly:101253377%09red/sly:101261963%09red/sly:101258436%09red/sly:101261422%09red/sly:101256271%09red/sly:100750250%09red/sly:101254591%09red/sly:101250535%09red/sly:101255105%09red/sly:101253636%09red/sly:544293%09red/sly:101257518%09red/sly:101245220%09red/sly:101247284%09red/sly:101256999%09red/sly:101262214%09red/sly:101244…
Plant hormone signal transduction	KEGG PATHWAY	sly04075	9	297	0.0811267	0.256901	gene_38513|gene_59214|gene_18301|gene_61430|gene_44482|gene_48974|gene_31669|gene_64248|gene_78673	sly:544228|sly:543588|sly:101244413|sly:101252303|sly:544228|sly:100736540|sly:101251682|sly:101243703|sly:543588|	544228|543588|101244413|101252303|544228|100736540|101251682|101243703|543588|	http://www.genome.jp/kegg-bin/show_pathway?sly04075/sly:100736540%09red/sly:101251682%09red/sly:101244413%09red/sly:101252303%09red/sly:544228%09red/sly:101243703%09red/sly:543588%09red
Nitrogen metabolism	KEGG PATHWAY	sly00910	2	34	0.126433	0.36366	gene_59414|gene_32951	sly:543803|sly:543803|	543803|543803|	http://www.genome.jp/kegg-bin/show_pathway?sly00910/sly:543803%09red
Fructose and mannose metabolism	KEGG PATHWAY	sly00051	3	71	0.13398	0.36366	gene_73919|gene_60848|gene_15968	sly:101246870|sly:101246870|sly:544022|	101246870|101246870|544022|	http://www.genome.jp/kegg-bin/show_pathway?sly00051/sly:101246870%09red/sly:544022%09red
Stilbenoid, diarylheptanoid and gingerol biosynthesis	KEGG PATHWAY	sly00945	2	46	0.199	0.504132	gene_29405|gene_57229	sly:101256271|sly:101256271|	101256271|101256271|	http://www.genome.jp/kegg-bin/show_pathway?sly00945/sly:101256271%09red
alpha-Linolenic acid metabolism	KEGG PATHWAY	sly00592	2	49	0.217885	0.517477	gene_11161|gene_69016	sly:543896|sly:543895|	543896|543895|	http://www.genome.jp/kegg-bin/show_pathway?sly00592/sly:543896%09red/sly:543895%09red
Glycosaminoglycan degradation	KEGG PATHWAY	sly00531	1	16	0.25504	0.53497	gene_59694	sly:101254841|	101254841|	http://www.genome.jp/kegg-bin/show_pathway?sly00531/sly:101254841%09red
Pentose phosphate pathway	KEGG PATHWAY	sly00030	2	56	0.262419	0.53497	gene_73919|gene_60848	sly:101246870|sly:101246870|	101246870|101246870|	http://www.genome.jp/kegg-bin/show_pathway?sly00030/sly:101246870%09red
Galactose metabolism	KEGG PATHWAY	sly00052	2	58	0.275184	0.53497	gene_31971|gene_31973	sly:101254878|sly:101254878|	101254878|101254878|	http://www.genome.jp/kegg-bin/show_pathway?sly00052/sly:101254878%09red
Flavonoid biosynthesis	KEGG PATHWAY	sly00941	2	59	0.281563	0.53497	gene_29405|gene_57229	sly:101256271|sly:101256271|	101256271|101256271|	http://www.genome.jp/kegg-bin/show_pathway?sly00941/sly:101256271%09red
ABC transporters	KEGG PATHWAY	sly02010	1	24	0.351523	0.636089	gene_76057	sly:101261549|	101261549|	http://www.genome.jp/kegg-bin/show_pathway?sly02010/sly:101261549%09red
Carbon fixation in photosynthetic organisms	KEGG PATHWAY	sly00710	2	79	0.406266	0.701732	gene_73919|gene_60848	sly:101246870|sly:101246870|	101246870|101246870|	http://www.genome.jp/kegg-bin/show_pathway?sly00710/sly:101246870%09red
Biosynthesis of unsaturated fatty acids	KEGG PATHWAY	sly01040	1	36	0.473427	0.773553	gene_10021	sly:101250481|	101250481|	http://www.genome.jp/kegg-bin/show_pathway?sly01040/sly:101250481%09red
Circadian rhythm - plant	KEGG PATHWAY	sly04712	1	43	0.533705	0.773553	gene_30005	sly:101250283|	101250283|	http://www.genome.jp/kegg-bin/show_pathway?sly04712/sly:101250283%09red
Base excision repair	KEGG PATHWAY	sly03410	1	43	0.533705	0.773553	gene_67675	sly:101246304|	101246304|	http://www.genome.jp/kegg-bin/show_pathway?sly03410/sly:101246304%09red
SNARE interactions in vesicular transport	KEGG PATHWAY	sly04130	1	44	0.541736	0.773553	gene_23656	sly:101247381|	101247381|	http://www.genome.jp/kegg-bin/show_pathway?sly04130/sly:101247381%09red
Cyanoamino acid metabolism	KEGG PATHWAY	sly00460	1	45	0.54963	0.773553	gene_26330	sly:101247513|	101247513|	http://www.genome.jp/kegg-bin/show_pathway?sly00460/sly:101247513%09red
Zeatin biosynthesis	KEGG PATHWAY	sly00908	1	60	0.653022	0.87168	gene_83238	sly:101055612|	101055612|	http://www.genome.jp/kegg-bin/show_pathway?sly00908/sly:101055612%09red
Glycolysis / Gluconeogenesis	KEGG PATHWAY	sly00010	2	130	0.665229	0.87168	gene_73919|gene_60848	sly:101246870|sly:101246870|	101246870|101246870|	http://www.genome.jp/kegg-bin/show_pathway?sly00010/sly:101246870%09red
Glycerolipid metabolism	KEGG PATHWAY	sly00561	1	71	0.713487	0.90375	gene_8353	sly:101254424|	101254424|	http://www.genome.jp/kegg-bin/show_pathway?sly00561/sly:101254424%09red
Fatty acid metabolism	KEGG PATHWAY	sly01212	1	86	0.779393	0.941842	gene_10021	sly:101250481|	101250481|	http://www.genome.jp/kegg-bin/show_pathway?sly01212/sly:101250481%09red
Plant-pathogen interaction	KEGG PATHWAY	sly04626	2	177	0.81607	0.941842	gene_85431|gene_15338	sly:543603|sly:101249432|	543603|101249432|	http://www.genome.jp/kegg-bin/show_pathway?sly04626/sly:543603%09red/sly:101249432%09red
Glycerophospholipid metabolism	KEGG PATHWAY	sly00564	1	97	0.817916	0.941842	gene_8353	sly:101254424|	101254424|	http://www.genome.jp/kegg-bin/show_pathway?sly00564/sly:101254424%09red
RNA degradation	KEGG PATHWAY	sly03018	1	114	0.864697	0.943161	Novel00746	sly:101258270|	101258270|	http://www.genome.jp/kegg-bin/show_pathway?sly03018/sly:101258270%09red
mRNA surveillance pathway	KEGG PATHWAY	sly03015	1	129	0.895924	0.943161	gene_35559	sly:101268818|	101268818|	http://www.genome.jp/kegg-bin/show_pathway?sly03015/sly:101268818%09red
Protein processing in endoplasmic reticulum	KEGG PATHWAY	sly04141	2	233	0.914792	0.943161	gene_56048|gene_15221	sly:101256444|sly:101252596|	101256444|101252596|	http://www.genome.jp/kegg-bin/show_pathway?sly04141/sly:101252596%09red/sly:101256444%09red
Biosynthesis of amino acids	KEGG PATHWAY	sly01230	2	236	0.918341	0.943161	gene_73919|gene_60848	sly:101246870|sly:101246870|	101246870|101246870|	http://www.genome.jp/kegg-bin/show_pathway?sly01230/sly:101246870%09red
Carbon metabolism	KEGG PATHWAY	sly01200	2	274	0.952807	0.952807	gene_73919|gene_60848	sly:101246870|sly:101246870|	101246870|101246870|	http://www.genome.jp/kegg-bin/show_pathway?sly01200/sly:101246870%09red
--------------------
#Term	Database	ID	Input number	Background number	P-Value	Corrected P-Value	Input	KEGG_ID/KO	Entrez_ID	Hyperlink
--------------------
#Term	Database	ID	Input number	Background number	P-Value	Corrected P-Value	Input	KEGG_ID/KO	Entrez_ID	Hyperlink
--------------------
