# Supplementary material for: Transcriptome divergence between developmental senescence and premature senescence in Nicotiana tabacum L
Source: Sci Rep. 2020 Nov 25;10:20556. doi: 10.1038/s41598-020-77395-2 (PMC7688636; doi:10.1038/s41598-020-77395-2)
Supplement: Supplementary file 6 — Supplementary Table S4. [file 41598_2020_77395_MOESM6_ESM.xlsx]

## Sheet: Sheet1
supplementary table S4 TF families and gene number in developmental senescence and premature senescence
DS			PS
TF family	gene number	percentage	TF family	gene number	percentage
bHLH	53	0.10076	MYB	7	0.212121
MYB_related	44	0.0836502	HB	4	0.121212
B3	31	0.0589354	C2H2	3	0.0909091
bZIP	30	0.0570342	WRKY	3	0.0909091
NAC	27	0.0513308	bHLH	2	0.0606061
ERF	26	0.0494297	C2C2-GATA	2	0.0606061
C2H2	24	0.0456274	C2C2-YABBY	2	0.0606061
C3H	22	0.0418251	NAC	2	0.0606061
FAR1	20	0.0380228	AP2-EREBP	1	0.030303
G2-like	19	0.0361217	ARF	1	0.030303
WRKY	17	0.0323194	C2C2-Dof	1	0.030303
HSF	17	0.0323194	HSF	1	0.030303
MYB	15	0.0285171	LOB	1	0.030303
S1Fa-like	14	0.026616	SBP	1	0.030303
HD-ZIP	14	0.026616	TCP	1	0.030303
LBD	13	0.0247148	Tify	1	0.030303
HB-other	13	0.0247148	In total	33	1
M-type	11	0.0209125
TALE	9	0.0171103
ARF	9	0.0171103
NF-YB	8	0.0152091
MIKC	8	0.0152091
TCP	6	0.0114068
NF-YA	6	0.0114068
GeBP	6	0.0114068
GRAS	5	0.0095057
Dof	5	0.0095057
YABBY	4	0.00760456
Trihelix	4	0.00760456
BES1	4	0.00760456
SRS	3	0.00570342
SBP	3	0.00570342
NF-YC	3	0.00570342
GATA	3	0.00570342
EIL	3	0.00570342
E2F/DP	3	0.00570342
CO-like	3	0.00570342
ARR-B	3	0.00570342
STAT	2	0.00380228
GRF	2	0.00380228
DBB	2	0.00380228
CPP	2	0.00380228
CAMTA	2	0.00380228
BBR-BPC	2	0.00380228
WOX	1	0.00190114
RAV	1	0.00190114
Nin-like	1	0.00190114
LFY	1	0.00190114
ERF	1	0.00190114
AP2	1	0.00190114
In total	526	1
NOTE: Persentage means the ratio of gene number in each TF family to the total TF gene number.

## Sheet: Common TF in DS and PS
common TF family	PS		DS
	number	percentage	number	percentage
MYB	7	0.175	15	0.0285171
C2H2	3	0.075	24	0.0456274
WRKY	3	0.075	17	0.0323194
bHLH	2	0.05	53	0.10076
NAC	2	0.05	27	0.0513308
ARF	1	0.025	9	0.0171103
HSF	1	0.025	17	0.0323194
SBP	1	0.025	3	0.00570342
TCP	1	0.025	6	0.0114068
