# Supplementary material for: Transcriptome divergence between developmental senescence and premature senescence in Nicotiana tabacum L
Source: Sci Rep. 2020 Nov 25;10:20556. doi: 10.1038/s41598-020-77395-2 (PMC7688636; doi:10.1038/s41598-020-77395-2)
Supplement: Supplementary file 7 — Supplementary Table S5. [file 41598_2020_77395_MOESM7_ESM.xlsx]

## Sheet: Sheet1
	average of RNA-seq data						average of qRT-PCR data
	PS			DS			PS			DS
	M	EA	LA	LM	ES	LS	M	EA	LA	LM	ES	LS
gene_22548	3.91268	1.79826	0.896293	0.88131	0.636055	0.452139	1	0.66	0.19	1	0.37	0.35
gene_58303	2.73951	1.25873	1.02184	3.44599	3.51302	1.64716	1	0.85	0.33	1	0.98	0.34
gene_38513	5.14376	5.87997	6.31676	66.9936	41.2393	8.5826	1	1.47	1.25	1	0.79021	0.174825
gene_26067	4.66036	4.35744	3.47889	1.11885	3.03328	13.4535	1	1.1	0.9	1	1.38	6.84
gene_14104	43.8303	41.1283	46.478	4.19025	9.25837	62.8211	1	1.14	1.42	1	2.81	14.59
gene_20929	14.769	16.7696	15.6756	6.4184	12.0789	55.2044	1	1.58	1.14	1	3.92	16.15
gene_36428	199.726	123.238	94.0737	19.3167	42.5364	23.1766	1	0.63	0.54	1	1.32	0.59
gene_82898	23.3164	14.0073	9.74141	66.9484	44.9259	8.93266	1	0.94	0.6	1	0.74	0.14
gene_34964	0.32413	0.221951	0.158376	0.556708	0.71946	17.7895	1	0.46	0.34	1	1.53003	26.7102
gene_35004	50.3932	39.6578	52.577	103.144	76.7663	8.08826	1	0.75	0.97	1	0.5	0.14
