# Supplementary material for: Transcriptome divergence between developmental senescence and premature senescence in Nicotiana tabacum L
Source: Sci Rep. 2020 Nov 25;10:20556. doi: 10.1038/s41598-020-77395-2 (PMC7688636; doi:10.1038/s41598-020-77395-2)
Supplement: Supplementary file 9 — Supplementary Table S7. [file 41598_2020_77395_MOESM9_ESM.xlsx]

## Sheet: Sheet1
Num	Gene Symbol	Forward primer(5->3)	Reverse primer(5->3)	Product length(bp)	Tm(℃)
1	gene_22548	ACAACATGGCAGCTTTGTA	CTTTGGCCTTGGATATTGAGAT	100	60
2	gene_58303	CAGCCGATTTCACGAGGTA	AGTAGTAGTAGTCTTCCTTCGC	100	60
3	gene_38513	GTCCACCTTTGTCCTCAG	CTTGAACATCAAAGTTAGGCTC	105	60
4	gene_26067	CCAGAAAGAAACAACAGTTAGT	CTCCTCCAATGTCATTTCACC	100	60
5	gene_14104	AATCCAAAGTTTGTTGAGCG	ACTTCTTCGGTTTGCTGAAT	107	60
6	gene_20929	AAAGAGGATAAGGTGACACCAA	ACCGATGTGCAAATGTTTATG	104	60
7	gene_36428	AGGAACCTGAAGCTGAAAC	AGGGCATTCGTCAAGACTA	95	60
8	gene_82898	CAGCAATTAAGAGTGGGAAAGT	TCCTTGCTCCACAATAGATGAC	119	60
9	gene_34964	GAGTAGCTTCGATTTCCAGTTC	CGTCAGTTGTTGCACCAT	107	60
10	gene_35004	CTTGGAATTCGAGACTGAGC	GAACATGGGCAACTTCCAC	103	60
11	L25	CCCCTCACCACAGAGTCTGC	AAGGGTGTTGTTGTCCTCAATCTT	51	60
